# Supplementary material for: The Role of Omega-3 Polyunsaturated Fatty Acid Supplementation in Postoperative Recovery of Colorectal Cancer: Systematic Review and Meta-Analysis
Source: Nutrients. 2026 Jan 5;18(1):173. doi: 10.3390/nu18010173 (PMC12787802; doi:10.3390/nu18010173)
Supplement: Supplementary file 1 [file nutrients-18-00173-s001.zip]

Archive with 2 entries (2 files):
- Supplementary Date S1.pdf
- Supplementary Date S2.pdf
